# Supplementary material for: Proteomic analysis identifies key differences in the cardiac interactomes of dystrophin and micro-dystrophin
Source: Hum Mol Genet. 2021 May 5;30(14):1321–36. doi: 10.1093/hmg/ddab133 (PMC8255133; doi:10.1093/hmg/ddab133)
Supplement: Wang_et_al_Supplemental_Tables_ddab133 [file wang_et_al_supplemental_tables_ddab133.xlsx]

## Sheet: Table S1
Table S1: emPAI, spectral counts and protein coverage for proteins detected by MS in immunoprecipitations
Known cardiac DAPC proteins and micro-dystrophin are bolded and italicized. CRYAB and LDB3 that were previously found to be associated with cardiac dystrophin, as well as utrophin (a homolog of dystrophin) were detected in control immunoprecipitations and are highlighted in yellow.
						emPAI										TOTAL SPECTRAL COUNTS										PROTEIN COVERAGE
						CTRL MANEX IP			CTRL MW8 IP	WT MANEX IP			mDYS MANEX IP			CTRL MANEX IP			CTRL MW8 IP	WT MANEX IP			mDYS MANEX IP			CTRL MANEX IP			CTRL MW8 IP	WT MANEX IP			mDYS MANEX IP
#	IN CONTROL	PROTEIN NAME	UNIPROT ID	GENE SYMBOL	MW	mdx(5cv) #1	mdx(5cv) #2	mdx(5cv) #3	WT #4	WT #1	WT #2	WT #3	mDYS #1	mDYS #2	mDYS #3	mdx(5cv) #1	mdx(5cv) #2	mdx(5cv) #3	WT #4	WT #1	WT #2	WT #3	mDYS #1	mDYS #2	mDYS #3	mdx(5cv) #1	mdx(5cv) #2	mdx(5cv) #3	WT #4	WT #1	WT #2	WT #3	mDYS #1	mDYS #2	mDYS #3
1	NO	Dystrophin	P11531	Dmd	426 kDa	0	0	0	0	28.249	19.428	1.1952	0	0	0	0	0	0	0	2593	1784	153	0	0	0	0	0	0	0	0.684	0.649	0.314	0	0	0
2	NO	Micro-dystrophin	P11531-A	mDYS	137 kDa	0	0	0	0	0	0	0	33.408	27.601	1.2672	0	0	0	0	0	0	0	1136	901	51	0	0	0	0	0	0	0	0.653	0.647	0.375
3	NO	Dystroglycan 1	Q544G5	Dag1	97 kDa	0	0	0	0	0.68658	0.68658	0	1.3602	1.1903	0	0	0	0	0	68	42	0	62	58	0	0	0	0	0	0.158	0.129	0	0.264	0.237	0
4	NO	Alpha-sarcoglycan	P82350	Sgca	43 kDa	0	0	0	0	5.159	1.9277	0.3917	3.0745	2.1799	0.28133	0	0	0	0	90	48	7	77	67	6	0	0	0	0	0.535	0.364	0.132	0.437	0.406	0.101
5	NO	Beta-sarcoglycan	P82349	Sgcb	35 kDa	0	0	0	0	6.7181	4.6805	0.10758	9.4866	8.468	0.10758	0	0	0	0	114	59	1	95	74	1	0	0	0	0	0.441	0.497	0.0531	0.562	0.562	0.0688
6	NO	Gamma-sarcoglycan	P82348	Sgcg	32 kDa	0	0	0	0	2.7795	2.3831	0.11717	2.7795	2.7795	0	0	0	0	0	73	49	2	61	56	0	0	0	0	0	0.426	0.447	0.0481	0.416	0.423	0
7	NO	Delta-sarcoglycan	P82347	Sgcd	32 kDa	0	0	0	0	6.3477	3.2224	0.11717	3.2224	4.2698	0.24807	0	0	0	0	85	51	1	52	53	2	0	0	0	0	0.491	0.443	0.0554	0.439	0.478	0.104
8	NO	Syntrophin acidic 1	A2AKD7	Snta1	53 kDa	0	0	0	0	10.306	7.0727	0.49814	7.0727	4.3885	0.069692	0	0	0	0	199	153	10	145	93	1	0	0	0	0	0.649	0.631	0.253	0.627	0.609	0.0741
9	NO	Beta-1-syntrophin	Q99L88	Sntb1	58 kDa	0	0	0	0	0.20409	0.20409	0	0.063864	0.13181	0	0	0	0	0	5	5	0	2	2	0	0	0	0	0	0.112	0.067	0	0.0335	0.0801	0
10	NO	Syntrophin, basic 2	Q542S9	Sntb2	56 kDa	0	0	0	0	1.4399	0.66476	0.13589	0.562	0.29025	0	0	0	0	0	37	27	3	17	6	0	0	0	0	0	0.308	0.188	0.0519	0.196	0.0962	0
11	NO	Dystrobrevin alpha	Q9D2N4	Dtna	84 kDa	0	0	0	0	3.6943	2.6278	0.47195	3.1267	3.1267	0.29398	0	0	0	0	180	86	17	112	85	9	0	0	0	0	0.464	0.425	0.189	0.479	0.449	0.102
12	NO	Sarcospan	Q3TRE0	Sspn	24 kDa	0	0	0	0	0.15915	0.55745	0	0.34362	0.55745	0	0	0	0	0	8	7	0	7	9	0	0	0	0	0	0.0417	0.139	0	0.0926	0.139	0
13	NO	Ahnak1 nucleoprotein	E9Q616	Ahnak	604 kDa	0	0	0	0	0.055739	0.14868	0.094613	0.61954	0.43563	0.42701	0	0	0	0	37	44	27	198	159	87	0	0	0	0	0.0232	0.055	0.0467	0.179	0.152	0.17
14	NO	Polymerase I and transcript release factor	O54724	Cavin1	44 kDa	0	0	0	0	9.5982	7.3018	0.38488	0.62974	0.50233	0.17681	0	0	0	0	173	116	8	17	14	2	0	0	0	0	0.37	0.388	0.156	0.128	0.128	0.0893
15	NO	Serum deprivation-response protein	Q63918	Cavin2	47 kDa	0	0	0	0	2.6806	2.9738	0.079666	0.079666	0.16568	0	0	0	0	0	66	54	1	1	4	0	0	0	0	0	0.349	0.397	0.0311	0.0407	0.067	0
16	NO	Protein kinase C delta-binding protein	Q91VJ2	Cavin3	28 kDa	0	0	0	0	0.46419	0.46419	0	0	0	0	0	0	0	0	9	9	0	0	0	0	0	0	0	0	0.208	0.208	0	0	0	0
17	NO	Muscle-related coiled-coil protein	A2AMM0	Cavin4	41 kDa	0	0	0	0	1.0096	1.0096	0.091163	0.19064	0.19064	0	0	0	0	0	21	20	2	4	5	0	0	0	0	0	0.285	0.315	0.0608	0.0884	0.0884	0
18	NO	BAG family molecular chaperone regulator 3	Q9JLV1	Bag3	62 kDa	0	0	0	0	0	0.059903	0	0.50267	0.33762	0.059903	0	0	0	0	0	3	0	13	11	1	0	0	0	0	0	0.0243	0	0.18	0.13	0.0225
19	NO	Tubulin alpha-4A chain	P68368	Tuba4a	50 kDa	0	0	0	0	0	0	0	0.53985	0.77817	0.074599	0	0	0	0	0	0	0	16	16	1	0	0	0	0	0	0	0	0.192	0.272	0.0446
20	NO	Tubulin beta-2C chain	P68372	Tubb2c	50 kDa	0	0	0	0	0.15476	0	0	1.3711	1.3711	0	0	0	0	0	7	0	0	42	31	0	0	0	0	0	0.0966	0	0	0.436	0.431	0
21	NO	Heat shock protein beta-1	P14602	Hspb1	23 kDa	0	0	0	0	0.16555	0.16555	0	2.97	2.97	0	0	0	0	0	2	3	0	31	23	0	0	0	0	0	0.0766	0.0478	0	0.531	0.536	0
22	NO	Heat shock protein beta-6	Q5EBG6	Hspb6	18 kDa	0	0	0	0	0	0	0	0.48768	0.81454	0.21971	0	0	0	0	0	0	0	4	7	1	0	0	0	0	0	0	0	0.228	0.407	0.154
24	NO	Perilipin-4	O88492	Plin4	139 kDa	0	0	0	0	0.081148	0.29703	0	0	0	0	0	0	0	0	7	22	0	0	0	0	0	0	0	0	0.0264	0.0934	0	0	0	0
25	NO	Isoform 2 of Elongation factor Tu, mitochondrial	Q8BFR5-2	Tufm	47 kDa	0	0	0	0	0.15586	0.15586	0	1.3847	0.54426	0	0	0	0	0	2	3	0	27	14	0	0	0	0	0	0.0805	0.0414	0	0.317	0.207	0
26	NO	Succinate dehydrogenase [ubiquinone] flavoprotein subunit, mitochondrial	Q8K2B3	Sdha	73 kDa	0	0	0	0	0.050897	0.10438	0	0.64286	0.16059	0	0	0	0	0	2	4	0	21	10	0	0	0	0	0	0.0211	0.0542	0	0.211	0.0798	0
27	NO	LIM domain only protein 7	E9PYF4	Lmo7	193 kDa	0	0	0	0	0	0.028108	0.057007	0.057007	0.14867	0	0	0	0	0	0	1	3	4	8	0	0	0	0	0	0	0.0147	0.0224	0.0265	0.043	0
28	NO	40S ribosomal protein S8	P62242	Rps8	24 kDa	0	0	0	0	0	0	0.15687	0	0	0	0	0	0	0	0	0	1	0	0	0	0	0	0	0	0	0	0.0625	0	0	0
29	NO	Cardiac-specific myosin light chain kinase	B0LY41	Mylk3	86 kDa	0	0	0	0	0	0	0.042691	0.23248	0.39716	0	0	0	0	0	0	0	1	14	22	0	0	0	0	0	0	0	0.034	0.146	0.201	0
30	NO	Peroxiredoxin 1 (Fragment)	B1AXW5	Prdx1	19 kDa	0	0	0	0	0	0.20342	0	0.74282	0.74282	0	0	0	0	0	0	2	0	6	6	0	0	0	0	0	0	0.0588	0	0.171	0.2	0
31	NO	Isocitrate dehydrogenase [NADP], mitochondrial	P54071	Idh2	51 kDa	0	0	0	0	0	0.073105	0	0.63868	0.073105	0	0	0	0	0	0	1	0	20	1	0	0	0	0	0	0	0.0243	0	0.159	0.0243	0
32	NO	Complement component 1, q subcomponent, C chain	Q6DI63	C1qc	26 kDa	0	0	0	0	0.14574	0	0	0.72326	0.31273	0	0	0	0	0	2	0	0	8	5	0	0	0	0	0	0.0366	0	0	0.199	0.0772	0
33	NO	Trifunctional enzyme subunit beta, mitochondrial	Q99JY0	Hadhb	51 kDa	0	0	0	0	0.0723	0.0723	0	0.6301	0.74796	0	0	0	0	0	1	1	0	15	20	0	0	0	0	0	0.0337	0.0211	0	0.232	0.251	0
33	NO	Isocitrate dehydrogenase 3 (NAD+) beta	Q91VA7	Idh3b	42 kDa	0	0	0	0	0.088462	0	0	0.28956	0.088462	0	0	0	0	0	1	0	0	10	2	0	0	0	0	0	0.0312	0	0	0.135	0.0625	0
34	NO	Dihydrolipoyl dehydrogenase, mitochondrial	O08749	Dld	54 kDa	0	0	0	0	0.068386	0	0	0.21951	0.14145	0	0	0	0	0	1	0	0	6	6	0	0	0	0	0	0.0648	0	0	0.126	0.102	0
35	NO	Phosphorylase	E9PUM3	Pygm	88 kDa	0	0	0	0	0.042143	0	0	0.33503	0.28105	0	0	0	0	0	1	0	0	18	10	0	0	0	0	0	0.0225	0	0	0.102	0.0875	0
36	NO	Sorbs2 protein	B9EKP8	Sorbs2	136 kDa	0	0	0	0	0	0	0	0.026977	0.026977	0	0	0	0	0	0	0	0	3	2	0	0	0	0	0	0	0	0	0.00988	0.00988	0
37	NO	KN motif and ankyrin repeat domain-containing protein 3	Q9Z1P7	Kank3	84 kDa	0	0	0	0	0	0	0	0.13734	0.29354	0	0	0	0	0	0	0	0	6	8	0	0	0	0	0	0	0	0	0.0518	0.0936	0
38	NO	Succinate dehydrogenase complex, subunit B, iron sulfur (Ip)	A2AA77	Sdhb	32 kDa	0	0	0	0	0	0	0	0.39906	0.2509	0	0	0	0	0	0	0	0	7	4	0	0	0	0	0	0	0	0	0.121	0.0887	0
39	NO	Myosin binding protein C, cardiac	A2AGQ1	Mybpc3	141 kDa	0	0	0	0	0	0	0	0.25981	0.16646	0	0	0	0	0	0	0	0	13	17	0	0	0	0	0	0	0	0	0.102	0.0689	0
40	NO	2-oxoglutarate dehydrogenase, mitochondrial	Q60597	Ogdh	116 kDa	0	0	0	0	0	0	0	0.097821	0.064195	0	0	0	0	0	0	0	0	12	3	0	0	0	0	0	0	0	0	0.0352	0.0215	0
41	NO	Serine/threonine-protein phosphatase 2A 65 kDa regulatory subunit A alpha isoform	Q76MZ3	Ppp2r1a	65 kDa	0	0	0	0	0	0	0	0.17992	0.24682	0	0	0	0	0	0	0	0	4	10	0	0	0	0	0	0	0	0	0.0934	0.11	0
42	NO	2310046A06Rik protein	B7ZMP8	2310046A06Rik	31 kDa	0	0	0	0	0	0	0	0.41401	0.41401	0	0	0	0	0	0	0	0	3	6	0	0	0	0	0	0	0	0	0.161	0.219	0
43	NO	Golgi reassembly stacking protein 2	A2ATI7	Gorasp2	47 kDa	0	0	0	0	0	0	0	0.70374	1.4928	0	0	0	0	0	0	0	0	20	32	0	0	0	0	0	0	0	0	0.211	0.439	0
44	NO - IGG	Ig lambda-1 chain C region	P01843		12 kDa	0	0	0	0	2.254	0.34309	0	0	0	0	0	0	0	0	16	3	0	0	0	0	0	0	0	0	0.533	0.19	0	0	0	0
45	NO - IGG	Ig gamma-3 chain C region	P03987		44 kDa	0	0	0	0	0.17681	0.50233	0	0.084808	0.76795	0	0	0	0	0	2	13	0	2	13	0	0	0	0	0	0.0779	0.171	0	0.0427	0.178	0
46	YES	Aspartate aminotransferase, mitochondrial	P05202	Got2	47 kDa	0	0	0	0.078523	0	0	0.078523	0.35306	0	0	0	0	0	2	0	0	2	7	0	0	0	0	0	0.0349	0	0	0.0349	0.123	0	0
47	YES	Troponin C, slow skeletal and cardiac muscles	P19123	Tnnc1	18 kDa	0.46065	2.7663	0	0	0	0	0	0	0	0	6	24	0	0	0	0	0	0	0	0	0.18	0.553	0	0	0	0	0	0	0	0
48	YES	Heat shock cognate 71 kDa protein	P63017	Hspa8	71 kDa	0	0.10711	0	0	1.145	1.0386	0.052191	3.3727	4.0937	0.10711	0	4	0	0	51	34	1	78	98	2	0	0.0372	0	0	0.37	0.297	0.0232	0.432	0.481	0.0372
49	YES	Nebulette	B7ZCI2	Nebl	116 kDa	0	0.03169	0.064384	0	0.064384	0.064384	0	0.50016	0.36613	0.03169	0	1	2	0	4	3	0	26	22	2	0	0.00888	0.0247	0	0.0385	0.0187	0	0.159	0.112	0.0187
50	YES	Tropomyosin alpha-1 chain	P58771	Tpm1	33 kDa	1.6662	15.996	0.11512	0.24349	0	0	0	0.72427	0.92277	0.11512	20	100	1	4	0	0	0	8	13	2	0.317	0.553	0.0387	0.102	0	0	0	0.204	0.25	0.0458
51	YES	Desmin	P31001	Des	53 kDa	0.82916	2.1287	0	0	0	0	0	0	0.39861	0	35	64	0	0	0	0	0	0	10	0	0.186	0.375	0	0	0	0	0	0	0.119	0
52	YES	Actin, alpha cardiac muscle 1	P68033	Actc1	42 kDa	4.9854	76.131	6.0974	2.5898	3.2567	2.0273	0.53117	6.7287	11.886	4.0476	67	369	42	25	78	34	8	83	94	30	0.512	0.65	0.57	0.406	0.565	0.366	0.318	0.562	0.589	0.48
53	YES	Alpha-crystallin B chain	P23927	Cryab	20 kDa	0	1.3911	0.19047	0	2.3887	4.7173	1.0085	8.6461	7.1028	2.3887	0	10	2	0	31	31	5	95	86	13	0	0.303	0.149	0	0.44	0.451	0.257	0.566	0.566	0.274
54	YES	Collagen alpha-1(VI) chain	Q04857	Col6a1	108 kDa	0	0.54279	0.068982	0	0	0.033916	0	0.10524	0.068982	0	0	24	2	0	0	1	0	9	5	0	0	0.146	0.0176	0	0	0.0176	0	0.0302	0.0215	0
55	YES	Ig gamma-1 chain C region, membrane-bound form	P01869	Ighg1	43 kDa	2.6693	2.0042	0.64872	0.49182	12.464	7.1661	0.2214	6.389	5.0496	0.10517	41	33	7	7	176	111	3	110	68	2	0.211	0.249	0.257	0.0992	0.547	0.361	0.056	0.389	0.341	0.0254
56	YES	Utrophin	E9Q6R7	Utrn	393 kDa	0	0.018703	0	0	0.067006	0.047416	0.018703	0.057166	0.057166	0.0093083	0	5	0	0	18	9	4	12	18	1	0	0.0117	0	0	0.0286	0.0251	0.00466	0.0385	0.0411	0.00466
57	YES	Actin, cytoplasmic 2	P63260	Actg1	42 kDa	0.8213	13.227	1.7949	0.8213	1.3549	0	0	2.0449	2.937	0.8213	23	192	21	11	38	0	0	44	54	11	0.189	0.592	0.389	0.312	0.389	0	0	0.331	0.419	0.344
58	YES	LIM domain-binding protein 3	Q9JKS4	Ldb3	76 kDa	0	0.099036	0	0.048349	0.20788	0.15217	0.048349	0.84747	0.76226	0	0	2	0	1	7	7	2	29	28	0	0	0.0636	0	0.0207	0.0982	0.0581	0.0429	0.246	0.239	0
59	YES	Trifunctional enzyme subunit alpha, mitochondrial	Q8BMS1	Hadha	83 kDa	0.091327	0.35782	0	0.044666	0.29976	0.54801	0	2.2538	1.6152	0	2	16	0	1	17	27	0	79	60	0	0.0472	0.107	0	0.0472	0.163	0.232	0	0.396	0.388	0
60	YES	Cysteine and glycine-rich protein 3	P50462	Csrp3	21 kDa	0	0.18306	0	0.39962	0.65583	0.39962	0.18306	1.7418	0.95894	0.65583	0	3	0	3	9	6	2	17	11	3	0	0.0928	0	0.237	0.237	0.237	0.0928	0.356	0.304	0.253
61	YES	Uncharacterized protein (Fragment)	F6TQW2	Ighg2c	44 kDa	0.27584	0.9148	0.27584	0.17633	0.38376	0.27584	0	1.0768	1.2524	0.084589	4	28	5	2	14	7	0	30	38	1	0.164	0.236	0.154	0.112	0.213	0.112	0	0.275	0.275	0.0422
62	YES	Dystonin	Q91ZU6	Dst	834 kDa	0	0.0043762	0	0	0	0	0	0.013186	0.0043762	0	0	1	0	0	0	0	0	4	3	0	0	0	0	0	0	0	0	0.00812	0.00325	0
63	YES	Fibrillin 1	A2AQ53	Fbn1	312 kDa	0	0.04768	0.1235	0	0	0	0	0.13666	0.32243	0.66923	0	7	17	0	0	0	0	28	57	73	0	0.0171	0.0543	0	0	0	0	0.056	0.123	0.235
64	YES	Sarcalumenin	Q7TQ48	Srl	99 kDa	0	0.037138	0	0	0	0	0	0.075656	0	0.037138	0	1	0	0	0	0	0	9	0	1	0	0.0143	0	0	0	0	0	0.0374	0	0.0231
65	YES	MKIAA0866 protein (Fragment)	Q69ZX3	Myh11	228 kDa	0.13897	2.921	0.57688	0.13897	0.033067	0	0	0.13897	0.21554	0.27633	19	247	43	12	3	0	0	18	23	21	0.064	0.368	0.206	0.0736	0.0146	0	0	0.0418	0.0766	0.119
66	YES	Myosin light chain 3	P09542	Myl3	22 kDa	0.3685	15.834	0.3685	0.16983	0	0	0	0.87279	0.60091	0.60091	7	46	2	1	0	0	0	10	7	5	0.118	0.745	0.162	0.0931	0	0	0	0.27	0.23	0.201
67	YES	Myomesin 2	Q14BI5	Myom2	165 kDa	0	0.022273	0.045043	0.022273	0.022273	0	0	0.21928	0.45425	0	0	2	2	1	1	0	0	19	36	0	0	0.0137	0.0246	0.0137	0.0137	0	0	0.0895	0.155	0
68	YES	Acyl-Coenzyme A dehydrogenase, very long chain	B1AR27	Acadvl	71 kDa	0.10711	0.35696	0	0	1.145	0.75002	0.052191	2.0626	1.6291	0	3	12	0	0	42	28	1	63	52	0	0.029	0.155	0	0	0.386	0.256	0.029	0.468	0.378	0
69	YES	Calsequestrin-2	O09161	Casq2	48 kDa	0.07723	0.34659	0	0	1.6303	1.1042	0	1.6303	1.2667	0	2	12	0	0	43	27	0	40	25	0	0.0337	0.142	0	0	0.467	0.405	0	0.354	0.277	0
70	YES	Myosin-9	Q8VDD5	Myh9	226 kDa	0.15542	2.4416	0.67136	0.15542	0.016181	0	0	0.066311	0.13702	0.15542	18	248	52	13	1	0	0	9	16	15	0.0724	0.37	0.219	0.0929	0.0138	0	0	0.0311	0.0474	0.0842
71	YES	Glyceraldehyde-3-phosphate dehydrogenase	D2KHZ9	Gapdh	36 kDa	0.49001	1.0095	0.8188	0.34863	3.929	2.6548	0.64622	7.1142	5.6474	0.64622	10	17	12	6	62	38	9	54	54	9	0.183	0.222	0.285	0.156	0.492	0.465	0.342	0.676	0.613	0.282
72	YES	Troponin I, cardiac muscle	P48787	Tnni3	24 kDa	1.3972	3.2938	0.33835	0.54829	0.15687	0	0	0	0.15687	0.79117	13	37	4	5	1	0	0	0	2	7	0.261	0.341	0.142	0.156	0.0664	0	0	0	0.0664	0.209
73	YES	Myosin regulatory light chain 2, ventricular/cardiac muscle isoform	P51667	Myl2	19 kDa	1.524	32.723	0.44822	0.20342	0.74282	0.20342	0.20342	5.3705	6.6664	1.524	9	53	2	2	4	1	1	20	27	7	0.265	0.765	0.217	0.127	0.199	0.0783	0.108	0.578	0.639	0.295
74	YES	MCG133649, isoform CRA_a	B2RQQ1	Myh6	224 kDa	0.42975	3.7587	1.4049	0.4067	0.10241	0	0	0.70957	0.94691	0.60199	51	367	92	31	15	0	0	81	102	45	0.145	0.426	0.324	0.162	0.047	0	0	0.211	0.237	0.187
75	YES	Aconitate hydratase, mitochondrial	Q99KI0	Aco2	85 kDa	0.13527	0.18431	0.18431	0.13527	0.043197	0.13527	0	0.59231	0.28884	0.08826	4	9	5	4	5	9	0	26	13	2	0.0551	0.0744	0.0833	0.0628	0.0346	0.0551	0	0.179	0.106	0.0385
76	YES	MCG5400	Q6ZWQ9	2900073G15Rik	20 kDa	0.69667	3.8842	0	0	0	0	0	0.1927	0	0.42254	3	25	0	0	0	0	0	1	0	2	0.285	0.459	0	0	0	0	0	0.105	0	0.221
77	YES	Isoform Smooth muscle of Myosin light polypeptide 6	Q60605-2	Myl6	17 kDa	0.51011	16.909	0	0	0.22887	0	0	0.51011	0.51011	0.22887	6	46	0	0	3	0	0	4	6	1	0.139	0.583	0	0	0.106	0	0	0.139	0.139	0.0993
78	YES	Alpha-actinin-2	Q9JI91	Actn2	104 kDa	0	0.32222	0	0	0	0	0	0	0	0	0	16	0	0	0	0	0	0	0	0	0	0.135	0	0	0	0	0	0	0	0
79	YES	Collagen alpha-2(VI) chain	Q02788	Col6a2	110 kDa	0	0.17833	0	0	0	0	0	0	0	0	0	12	0	0	0	0	0	0	0	0	0	0.0551	0	0	0	0	0	0	0	0
80	YES	Elongation factor 1-alpha 2	P62631	Eef1a2	50 kDa	0	0.15296	0	0	0.42738	0.32933	0	0.53266	0.64572	0	0	6	0	0	14	12	0	17	16	0	0	0.0864	0	0	0.261	0.158	0	0.246	0.263	0
81	YES	Ig kappa chain V-II region 7S34.1	P01630		12 kDa	0	0	1.2676	0.72601	0	0	0	0	0	0	0	0	6	4	0	0	0	0	0	0	0	0	0.212	0.265	0	0	0	0	0	0
82	YES	Myosin, heavy polypeptide 10, non-muscle	Q3UH59	Myh10	233 kDa	0	0.43043	0.11511	0	0	0	0	0	0	0.031618	0	72	10	0	0	0	0	0	0	3	0	0.141	0.0571	0	0	0	0	0	0	0.0238
83	YES	3-ketoacyl-CoA thiolase, mitochondrial	Q8BWT1	Acaa2	42 kDa	0	0.40735	0.089183	0	0	0	0	0.66957	0.089183	0	0	5	1	0	0	0	0	13	2	0	0	0.191	0.0353	0	0	0	0	0.242	0.0202	0
84	YES	Myoglobin	P04247	Mb	17 kDa	0	1.7668	0	0	0.84155	0.50241	0	0	0.50241	0	0	8	0	0	9	4	0	0	5	0	0	0.357	0	0	0.208	0.0909	0	0	0.162	0
85	YES	Troponin T, cardiac muscle	P50752	Tnnt2	36 kDa	0.21992	1.4462	1.4462	0.81551	0.21992	0	0	0.1045	0.21992	0.81551	7	35	13	10	4	0	0	4	6	9	0.0532	0.256	0.243	0.179	0.0532	0	0	0.0532	0.0864	0.256
86	YES	Uncharacterized protein	E9PWQ3	Col6a3	287 kDa	0	0.13518	0.052024	0	0.038769	0.01276	0	0.065447	0.10675	0.038769	0	25	6	0	5	2	0	9	18	3	0	0.0549	0.0252	0	0.0346	0.00941	0	0.0331	0.0444	0.0245
87	YES	Creatine kinase, muscle	A2RTA0	Ckm	43 kDa	0.086596	0.086596	0.18069	0.086596	0	0	0.39403	0.28294	0	0.086596	1	1	3	2	0	0	8	8	0	2	0.0367	0.0367	0.0814	0.0446	0	0	0.173	0.105	0	0.0446
88	YES	Complement component 1, q subcomponent binding protein	Q8R5L1	C1qbp	31 kDa	0	0.25777	0	0	0.25777	0.25777	0	0.58198	0.58198	0	0	4	0	0	6	6	0	16	11	0	0	0.108	0	0	0.201	0.201	0	0.251	0.272	0
89	YES	Collagen alpha-6(VI) chain	Q8C6K9	Col6a6	246 kDa	0	0.060787	0	0	0	0	0	0	0.014862	0	0	10	0	0	0	0	0	0	2	0	0	0.034	0	0	0	0	0	0	0.00662	0
90	YES	Plakophilin 2	Q9CQ73	Pkp2	88 kDa	0	0	0.041875	0	0	0	0	0.085503	0.13096	0	0	0	1	0	0	0	0	2	7	0	0	0	0.0138	0	0	0	0	0.0503	0.0642	0
91	YES	Spectrin alpha 2	A3KGU5	Spna2	283 kDa	0	0.19714	0	0	0	0	0	0.026039	0.080167	0	0	24	0	0	0	0	0	3	7	0	0	0.0704	0	0	0	0	0	0.0175	0.0435	0
92	YES	Ig gamma-2A chain C region, membrane-bound form	P01865	Igh-1a	44 kDa	0	0.6316	0.21631	0.34143	0.6316	0.34143	0.10287	0.6316	0.47942	0.10287	0	15	4	4	17	11	1	16	15	2	0	0.168	0.113	0.158	0.204	0.153	0.0427	0.239	0.193	0.0427
93	YES	Uncharacterized protein (Fragment)	F7CAE1	Hba-a2	15 kDa	0.26156	0.59152	0.26156	0.26156	1.5329	0	0.26156	0.59152	0.26156	0.26156	6	4	2	2	10	0	1	11	2	1	0.107	0.314	0.107	0.107	0.321	0	0.207	0.314	0.107	0.107
94	YES	Uncharacterized protein	D3Z4Y4	Krt5	60 kDa	0.20118	0.12998	0.063007	0.20118	0.12998	0.20118	0.063007	0.063007	0.12998	0.27686	14	9	3	2	9	9	2	6	11	5	0.071	0.071	0.0426	0.0586	0.0409	0.0533	0.0195	0.0391	0.071	0.0746
95	YES	Stress-70 protein, mitochondrial	P38647	Hspa9	74 kDa	0.21677	0.21677	0	0.050274	0.27795	0.55497	0	0.98717	0.98717	0	7	12	0	2	9	20	0	34	27	0	0.0486	0.0766	0	0.0162	0.108	0.171	0	0.258	0.215	0
96	YES	Triosephosphate isomerase	P17751	Tpi1	27 kDa	0	0.3027	0	0	0.14136	0.3027	0	0.93691	0.3027	0	0	4	0	0	4	5	0	16	8	0	0	0.165	0	0	0.116	0.165	0	0.265	0.165	0
97	YES	Uncharacterized protein	D3Z3J9	Nrap	182 kDa	0	0	0.020092	0	0	0	0	0	0	0	0	0	2	0	0	0	0	0	0	0	0	0	0.00993	0	0	0	0	0	0	0
98	YES	Clathrin, heavy polypeptide (Hc)	Q5SXR6	Cltc	192 kDa	0	0	0.1633	0	0	0	0	0	0	0	0	0	10	0	0	0	0	0	0	0	0	0	0.0846	0	0	0	0	0	0	0
99	YES	60 kDa heat shock protein, mitochondrial	P63038	Hspd1	61 kDa	0	0.12528	0	0	0.19368	0.19368	0	0.5115	0.26625	0.060791	0	4	0	0	6	6	0	9	10	1	0	0.0366	0	0	0.0855	0.101	0	0.194	0.115	0.0297
100	YES	Keratin, type II cytoskeletal 73	Q6NXH9	Krt73	66 kDa	0.45916	0.45916	0.13423	0.20796	0.45916	0.65502	0.13423	0.3701	0.45916	0.28648	11	7	5	10	21	8	3	3	7	10	0.0575	0.0371	0.0223	0.0649	0.0427	0.0575	0.0223	0.0223	0.0371	0.0594
101	YES	Creatine kinase S-type, mitochondrial	Q6P8J7	Ckmt2	47 kDa	0.25455	1.1296	0.35306	0.35306	0.69748	0.5739	0.25455	1.4772	0.97453	0.078523	9	24	4	6	17	14	4	32	21	2	0.107	0.217	0.2	0.172	0.286	0.16	0.158	0.325	0.222	0.0501
102	YES	Keratin, type I cytoskeletal 17	Q9QWL7	Krt17	48 kDa	0.16461	0.10693	0.16461	0.052109	0.052109	0.16461	0.052109	0.16461	0.2253	0.10693	0	0	3	0	0	0	6	0	0	9	0	0	0.0647	0	0	0	0.141	0	0	0.125
103	YES	Isoform PLEC-1D of Plectin	Q9QXS1-10	Plec	514 kDa	0	0	0.065381	0.014173	0	0	0	0	0	0	0	0	14	2	0	0	0	0	0	0	0	0	0.0308	0.00754	0	0	0	0	0	0
104	YES	Keratin, type I cytoskeletal 14	Q61781	Krt14	53 kDa	0	0	0.16043	0	0	0	0.34659	0	0	0.45058	11	12	5	5	11	10	5	6	9	13	0.064	0.0455	0.145	0.093	0.0847	0.0558	0.136	0.0186	0.0455	0.192
105	YES	Keratin 10	A2A513	Krt10	57 kDa	0.31221	0.22603	0.31221	0.22603	0.31221	0.22603	0.40444	0.14552	0.22603	0.7219	27	20	4	4	38	25	3	14	15	9	0.0963	0.0963	0.0374	0.057	0.0963	0.098	0.0446	0.0766	0.0963	0.0766
106	YES	ATP synthase subunit alpha, mitochondrial	Q03265	Atp5a1	60 kDa	0	0	0.12796	0	0.27229	0.35124	0	0.43509	0.19795	0.062054	0	0	3	0	6	9	0	13	7	1	0	0	0.0597	0	0.107	0.143	0	0.136	0.0886	0.0271
107	YES	Ig kappa chain C region	P01837		12 kDa	23.226	31.369	4.6894	3.2582	42.249	56.786	1.3852	56.786	76.209	1.3852	56	97	11	9	166	139	6	144	107	6	0.736	0.811	0.415	0.632	0.811	0.811	0.311	0.811	0.811	0.311
108	YES	L-lactate dehydrogenase B chain	P16125	Ldhb	37 kDa	0	0.2156	0	0	0	0.2156	0	0.34026	0.2156	0	0	5	0	0	0	4	0	7	4	0	0	0.0808	0	0	0	0.0808	0	0.108	0.0808	0
109	YES	39S ribosomal protein L14, mitochondrial	Q9D1I6	Mrpl14	16 kDa	0	0.92571	0.24412	0.24412	0	0.24412	0.24412	0.92571	0.92571	0	0	7	1	2	0	1	2	8	9	0	0	0.262	0.069	0.069	0	0.0621	0.131	0.262	0.262	0
110	YES	Isoform SERCA2A of Sarcoplasmic/endoplasmic reticulum calcium ATPase 2	O55143-2	Atp2a2	110 kDa	0.033535	0.033535	0.10402	0.033535	0.25972	0.1793	0.068194	0.87144	0.9342	0	1	2	4	2	20	14	2	55	47	0	0.013	0.015	0.0611	0.013	0.112	0.0721	0.0311	0.31	0.268	0
111	YES	Keratin, type II cytoskeletal 2 epidermal	Q3TTY5	Krt2	71 kDa	0.26951	0.26951	0.12673	0.12673	0.12673	0.19599	0.061473	0.12673	0.26951	0.26951	6	4	5	2	2	9	2	6	10	3	0.0438	0.0311	0.0368	0.0198	0.0127	0.0438	0.0198	0.0877	0.0566	0.0325
112	YES	Ig heavy chain V region AC38 205.12	P06330		13 kDa	0.30508	0.30508	1.2229	0	1.901	1.2229	0	0.70324	1.2229	0	4	2	5	0	14	11	0	6	7	0	0.119	0.119	0.407	0	0.407	0.407	0	0.246	0.246	0
113	YES	Isoform Cytoplasmic+peroxisomal of Peroxiredoxin-5, mitochondrial	P99029-2	Prdx5	17 kDa	0	0.17341	0.17341	0	0.37689	0.37689	0	0.61565	0.37689	0	0	2	1	0	5	5	0	9	6	0	0	0.105	0.105	0	0.105	0.247	0	0.259	0.191	0
114	YES	Malate dehydrogenase, mitochondrial	P08249	Mdh2	36 kDa	0	0.34986	0.2214	0.10517	0.10517	0.10517	0.10517	0.82211	0	0	0	4	3	2	1	1	1	14	0	0	0	0.121	0.121	0.0562	0.0651	0.0296	0.0444	0.207	0	0
115	YES	Ig kappa chain V-V region HP R16.7	P01644		12 kDa	1.3672	0.33273	0	0	1.3672	1.3672	0	2.1548	0.77618	0	5	3	0	0	27	8	0	9	6	0	0.167	0.167	0	0	0.435	0.435	0	0.361	0.361	0
116	YES	Ig gamma-2B chain C region	P01867	Igh-3	44 kDa	0.62581	0.76299	0.084372	0	1.073	0.91173	0	1.4376	0.91173	0	15	21	2	0	33	25	0	51	31	0	0.223	0.248	0.0421	0	0.3	0.29	0	0.29	0.29	0
117	YES	Desmoplakin	E9Q557	Dsp	333 kDa	0	0	0.067762	0.033326	0	0	0.022096	0	0	0.044679	0	0	9	5	0	0	3	0	0	7	0	0	0.0347	0.0149	0	0	0.0104	0	0	0.0288
118	YES	Serum albumin	P07724	Alb	69 kDa	0.23369	0.78162	0.11072	0.053905	0.60403	0.78162	0	1.3165	0.52199	0	7	26	3	2	21	24	0	38	21	0	0.0691	0.22	0.0428	0.0214	0.188	0.245	0	0.308	0.183	0
119	YES	Beta-globin	A8DUK4	Hbb-b1	16 kDa	0.93419	0.93419	0	0.24595	1.4099	0.55238	0	3.6612	0.93419	0	8	10	0	2	8	6	0	12	7	0	0.218	0.218	0	0.068	0.286	0.218	0	0.449	0.327	0
120	YES	Complement C1q subcomponent subunit B	P14106	C1qb	27 kDa	0.14136	0.14136	0	0	0.48685	0	0	0.69702	0.14136	0	2	3	0	0	3	0	0	10	1	0	0.0474	0.0474	0	0	0.206	0	0	0.265	0.0949	0
121	YES	Vimentin	P20152	Vim	54 kDa	33.772	115.05	0.22247	0	0.069251	0.49444	0	2.8159	4.3333	0.30713	198	508	4	0	6	13	0	47	55	5	0.77	0.809	0.0751	0	0.0215	0.144	0	0.429	0.496	0.114

## Sheet: Table S2
Table S3: Quantitative comparison of dystrophin and micro-dystrophin immunoprecipitations for proteins not detected in control IPs.
Known cardiac DAPC proteins and micro-dystrophin are bolded and italicized. The emPAI of each protein specifically detected in dystrophin and/or micro-dystrophin immunoprecipitations was divided by the emPAI of dystrophin or micro-dystrophin in the same sample. This normalization was applied to take into account differences in the amount of dystrophin/micro-dystrophin that was immunoprecipitated …
								EMPAI NORMALIZED TO DMD/MDYS								EMPAI NORMALIZED TO SAMPLE PROTEIN AMOUNT
								WT MANEX IP			mDYS MANEX IP					WT MANEX IP			mDYS MANEX IP
#	In Control	PROTEIN NAME	UNIPROT ID	GENE SYMBOL	MW	TTEST	FC	WT #1	WT #2	WT #3	mDYS #1	mDYS #2	mDYS #3	TTEST	FC	WT #1	WT #2	WT #3	mDYS #1	mDYS #2	mDYS #3
1	No	Dystrophin	P11531	Dmd	426 kDa			1	1	1	0	0	0			21.417	17.053	14.076	0	0	0
2	No	Micro-Dystrophin	P11531-A	mDYS	137 kDa			0	0	0	1	1	1			0	0	0	19.861	16.093	7.0561
3	No	Dystroglycan 1	Q544G5	Dag1	97 kDa	0.668066	0.711406	0.0243046	0.0353397	0	0.0407148	0.0431252	0	0.708836	0.747491	0.52054	0.60267	0	0.80859	0.69405	0
4	No	Alpha-sarcoglycan	P82350	Sgca	43 kDa	0.422558	1.55102	0.182626	0.0992228	0.327728	0.0920289	0.078979	0.222009	0.107502	2.18994	3.9113	1.6921	4.6131	1.8277	1.271	1.5665
5	No	Beta-sarcoglycan	P82349	Sgcb	35 kDa	0.700771	0.841761	0.237817	0.240915	0.09001	0.283962	0.3068	0.0848958	0.909569	0.936711	5.0934	4.1084	1.267	5.6397	4.9374	0.59902
6	No	Gamma-sarcoglycan	P82348	Sgcg	32 kDa	0.233231	1.73511	0.0983929	0.122663	0.0980338	0.0831986	0.100703	0	0.266657	1.70458	2.1073	2.0919	1.3799	1.6524	1.6206	0
7	No	Delta-sarcoglycan	P82347	Sgcd	32 kDa	0.780299	1.09328	0.224705	0.165864	0.0980338	0.0964559	0.154697	0.195762	0.360549	1.55897	4.8126	2.8285	1.3799	1.9156	2.4896	1.3813
8	No	Syntrophin acidic 1	A2AKD7	Snta1	53 kDa	0.00819439	2.69122	0.364827	0.364047	0.416784	0.211707	0.158998	0.0549968	0.0278935	2.78106	7.8137	6.2083	5.8666	4.2046	2.5588	0.38805
9	No	Beta-1-syntrophin	Q99L88	Sntb1	58 kDa	0.339779	2.65128	0.00722468	0.0105049	0	0.00191164	0.00477555	0	0.2927	2.90791	0.15473	0.17915	0	0.037966	0.076852	0
10	No	Syntrophin, basic 2	Q542S9	Sntb2	56 kDa	0.0814251	7.27497	0.0509717	0.0342166	0.113696	0.0168223	0.0105159	0	0.0403152	6.50755	1.0916	0.58351	1.6004	0.3341	0.16924	0
11	No	Dystrobrevin alpha	Q9D2N4	Dtna	84 kDa	0.489686	1.50594	0.130776	0.135258	0.394871	0.0935914	0.113282	0.231992	0.153615	2.00525	2.8008	2.3066	5.5581	1.8588	1.8231	1.6369
12	No	Sarcospan	Q3TRE0	Sspn	24 kDa	0.909066	1.12613	0.00563383	0.0286931	0	0.0102856	0.0201967	0	0.885383	1.15241	0.12066	0.48932	0	0.20428	0.32503	0
13	No	Ahnak1 nucleoprotein	E9Q616	Ahnak	604 kDa	0.438124	0.239125	0.00197313	0.00765287	0.0791608	0.0185447	0.0157831	0.336971	0.499812	0.429037	0.042259	0.13051	1.1143	0.3683	0.254	2.3776
14	No	Cavin-1	O54724	Cavin1	44 kDa	0.00269429	5.87634	0.339771	0.375839	0.322021	0.01885	0.0181997	0.139528	0.00275523	11.0302	7.277	6.4094	4.5327	0.37437	0.29289	0.98449
15	No	Cavin-2	Q63918	Cavin2	47 kDa	0.0160885	37.5107	0.0948919	0.153068	0.066655	0.00238464	0.00600268	0	0.0210135	38.767	2.0323	2.6104	0.93823	0.04736	0.096601	0
16	No	Cavin-3	Q91VJ2	Cavin3	28 kDa	0.12955	+INF	0.0164321	0.0238928	0	0	0	0	0.118239	+INF	0.35193	0.40746	0	0	0	0
17	No	Cavin-4	A2AMM0	Cavin4	41 kDa	0.0135294	13.0004	0.0357393	0.0519662	0.0762743	0.00570642	0.006907	0	0.00101284	12.1405	0.76546	0.88624	1.0736	0.11333	0.11115	0
18	No	BAG family molecular chaperone regulator 3	Q9JLV1	Bag3	62 kDa	0.102424	0.041359	0	0.00308333	0	0.0150464	0.0122322	0.0472719	0.00438596	0.0634106	0	0.052582	0	0.29883	0.19685	0.33355
19	No	Tubulin alpha-4A chain	P68368	Tuba4a	50 kDa	0.0537535	-INF	0	0	0	0.0161593	0.0281935	0.0588692	0.000550555	-INF	0	0	0	0.32093	0.45372	0.41538
20	No	Tubulin beta-2C chain	P68372	Tubb2c	50 kDa	0.13941	0.0603904	0.00547842	0	0	0.0410411	0.0496757	0	0.140392	0.0726748	0.11734	0	0	0.81512	0.79947	0
21	No	Heat shock protein beta-1	P14602	Hspb1	23 kDa	0.142264	0.0731867	0.00586038	0.00852121	0	0.0889009	0.107605	0	0.139718	0.0774426	0.12552	0.14532	0	1.7656	1.7317	0
22	No	Heat shock protein beta-6	Q5EBG6	Hspb6	18 kDa	0.225406	-INF	0	0	0	0.0145977	0.0295112	0.173382	0.0809194	-INF	0	0	0	0.28992	0.47493	1.2234
24	No	Perilipin-4	O88492	Plin4	139 kDa	0.266447	+INF	0.0028726	0.0152888	0	0	0	0	0.24395	+INF	0.061523	0.26073	0	0	0	0
25	No	Isoform 2 of Elongation factor Tu, mitochondrial	Q8BFR5-2	Tufm	47 kDa	0.263119	0.221358	0.00551736	0.00802244	0	0.0414482	0.0197189	0	0.29212	0.223561	0.11817	0.13681	0	0.8232	0.31734	0
26	No	Succinate dehydrogenase [ubiquinone] flavoprotein subunit, mitochondrial	Q8K2B3	Sdha	73 kDa	0.370299	0.286277	0.00180173	0.00537266	0	0.0192427	0.00581827	0	0.384338	0.273672	0.038588	0.091627	0	0.38217	0.093637	0
27	No	LIM domain only protein 7	E9PYF4	Lmo7	193 kDa	0.423608	6.92864	0	0.00144678	0.0476966	0.00170639	0.0053864	0	0.434829	5.77279	0	0.024673	0.67137	0.03389	0.086683	0
28	No	40S ribosomal protein S8	P62242	Rps8	24 kDa	0.373901	+INF	0	0	0.13125	0	0	0	0.373901	+INF	0	0	1.8475	0	0	0
29	No	Cardiac-specific myosin light chain kinase	B0LY41	Mylk3	86 kDa	0.723354	1.67315	0	0	0.0357187	0.00695881	0.0143893	0	0.818142	1.35971	0	0	0.50278	0.1382	0.23157	0
30	No	Peroxiredoxin 1 (Fragment)	B1AXW5	Prdx1	19 kDa	0.225519	0.213041	0	0.0104705	0	0.0222348	0.0269128	0	0.214628	0.204139	0	0.17856	0	0.44159	0.43311	0
31	No	Isocitrate dehydrogenase [NADP], mitochondrial	P54071	Idh2	51 kDa	0.381641	0.172877	0	0.00376287	0	0.0191176	0.00264864	0	0.383148	0.151948	0	0.06417	0	0.37969	0.042625	0
32	No	Complement component 1, q subcomponent, C chain	Q6DI63	C1qc	26 kDa	0.225891	0.156433	0.00515912	0	0	0.0216493	0.0113304	0	0.267394	0.180464	0.1105	0	0	0.42997	0.18234	0
33	No	Trifunctional enzyme subunit beta, mitochondrial	Q99JY0	Hadhb	51 kDa	0.177647	0.136659	0.00255938	0.00372143	0	0.0188608	0.027099	0	0.169063	0.145897	0.054815	0.063464	0	0.37459	0.43611	0
33	No	Isocitrate dehydrogenase 3 (NAD+) beta	Q91VA7	Idh3b	42 kDa	0.347087	0.263763	0.00313151	0	0	0.00866739	0.00320503	0	0.401516	0.299791	0.067069	0	0	0.17214	0.051579	0
34	No	Dihydrolipoyl dehydrogenase, mitochondrial	O08749	Dld	54 kDa	0.223935	0.20699	0.00242083	0	0	0.00657058	0.00512481	0	0.268603	0.243454	0.051847	0	0	0.13049	0.082474	0
35	No	Phosphorylase	E9PUM3	Pygm	88 kDa	0.140842	0.0738132	0.00149184	0	0	0.0100284	0.0101826	0	0.151061	0.0880123	0.031952	0	0	0.19917	0.16387	0
36	No	Sorbs2 protein	B9EKP8	Sorbs2	136 kDa	0.119708	-INF	0	0	0	0.000807501	0.000977392	0	0.116154	-INF	0	0	0	0.016037	0.015729	0
37	No	KN motif and ankyrin repeat domain-containing protein 3	Q9Z1P7	Kank3	84 kDa	0.187595	-INF	0	0	0	0.00411099	0.0106351	0	0.163411	-INF	0	0	0	0.081647	0.17116	0
38	No	Succinate dehydrogenase complex, subunit B, iron sulfur (Ip)	A2AA77	Sdhb	32 kDa	0.123391	-INF	0	0	0	0.011945	0.00909025	0	0.137982	-INF	0	0	0	0.23723	0.14629	0
39	No	Myosin binding protein C, cardiac	A2AGQ1	Mybpc3	141 kDa	0.122437	-INF	0	0	0	0.00777688	0.00603094	0	0.136403	-INF	0	0	0	0.15445	0.097057	0
40	No	2-oxoglutarate dehydrogenase, mitochondrial	Q60597	Ogdh	116 kDa	0.121317	-INF	0	0	0	0.00292807	0.00232582	0	0.134467	-INF	0	0	0	0.058153	0.03743	0
41	No	Serine/threonine-protein phosphatase 2A 65 kDa regulatory subunit A alpha isoform	Q76MZ3	Ppp2r1a	65 kDa	0.140028	-INF	0	0	0	0.00538554	0.00894243	0	0.124673	-INF	0	0	0	0.10696	0.14391	0
42	No	2310046A06Rik protein	B7ZMP8	2310046A06Rik	31 kDa	0.119708	-INF	0	0	0	0.0123925	0.0149998	0	0.116154	-INF	0	0	0	0.24612	0.24139	0
43	No	Golgi reassembly stacking protein 2	A2ATI7	Gorasp2	47 kDa	0.186704	-INF	0	0	0	0.021065	0.054085	0	0.16258	-INF	0	0	0	0.41836	0.87042	0
